# Supplementary material for: ﻿A fusarioid fungus forms mutualistic interactions with poplar trees that resemble ectomycorrhizal symbiosis
Source: IMA Fungus. 2025 Mar 7;16:e143240. doi: 10.3897/imafungus.16.143240 (PMC11909594; doi:10.3897/imafungus.16.143240)
Supplement: Supplementary material 1 — Supplementary figures, tables and video [file imafungus-16-e143240-s001.zip]

Archive with 10 entries (9 files):
- Supplementary  Information/
- Supplementary  Information/478bd7986d8c7d06ceebbd612bac46c4.mp4
- Supplementary  Information/Fig. S1 original  images of ECM-like organisms under the ultra-deep-field microscope.pdf
- Supplementary  Information/Fig. S2 84K SWEET1.pdf
- Supplementary  Information/Fig. S3 ZEN DON toxin.pdf
- Supplementary  Information/Table S1 The media.docx
- Supplementary  Information/Table S2 Summary of genomic.docx
- Supplementary  Information/Table S3 Summary of protein.docx
- Supplementary  Information/Table S4 Summary of SNP.docx
- Supplementary  Information/Table S5 Genomic and transcriptomic data.doc
