# Supplementary material for: ﻿A fusarioid fungus forms mutualistic interactions with poplar trees that resemble ectomycorrhizal symbiosis
Source: IMA Fungus. 2025 Mar 7;16:e143240. doi: 10.3897/imafungus.16.143240 (PMC11909594; doi:10.3897/imafungus.16.143240)
Supplement: Supplementary material 2 — Source data [file imafungus-16-e143240-s002.xlsx]

## Sheet: plant biomass, root development
Stem diameter		Root surface		Fresh weight		Root volume		Root tips		Root forks
control	eFp	control	eFp	control	eFp	control	eFp	control	eFp	control	eFp
1.01	2.2	7.7051	10.3496	0.699	0.701	0.091	0.191	258	195	176	247
1.39	1.39	7.6346	9.3402	0.83	0.931	0.108	0.176	162	173	213	231
0.97	1.47	4.7235	8.5894	0.317	0.889	0.058	0.122	139	243	144	205
1.35	1.61	5.3051	8.3422	0.868	0.697	0.078	0.145	76	118	120	236
1.33	1.21	5.8	8.9256	0.658	0.642	0.099	0.164	136	158	177	250
1.55	1.63	9.0735	7.003	0.504	0.528	0.133	0.126	158	120	239	156
1.04	1.68	5.575	15.4085	0.478	1.496	0.086	0.237	122	184	171	476
1.23	1.18	10.2291	11.5072	0.632	0.625	0.146	0.256	138	126	222	260
1.54	1.08	7.5707	9.7486	0.868	0.503	0.1	0.2	173	90	187	191
1.74	1.49	6.3079	8.7473	1.06	0.765	0.088	0.172	101	133	146	186
1.21	1.07	7.4677	7.1355	0.625	0.517	0.099	0.125	110	147	144	141
1.25	1.82	11.6103	8.0882	0.686	0.916	0.158	0.138	175	139	347	224
0.93	1.29	7.3591	8.144	0.467	0.576	0.101	0.095	267	404	216	309
1.36	1.22	5.878	8.2647	0.836	0.5	0.086	0.108	119	354	208	303
1.14	1.05	8.0706	7.3132	0.676	0.797	0.116	0.136	88	122	198	190
1.21	1.46	6.7606	6.3676	0.587	0.935	0.079	0.119	154	130	173	130
1.37	1.11	5.5051	11.2109	0.63	0.732	0.085	0.175	152	237	129	304
1.57	1.67	6.3172	13.069	0.734	0.924	0.088	0.202	69	308	160	367
1	1.37	3.0934	8.7217	0.391	0.678	0.045	0.137	59	206	70	234
1.41	1.46	7.3102	9.5329	0.562	0.724	0.109	0.143	106	251	176	308
1.28	1.5	5.4039	7.0831	0.67	1.071	0.077	0.099	124	217	141	236
1.1	1.61	4.5992	10.2915	0.507	0.692	0.072	0.174	105	147	139	193
1.56	1.8	14.0065	11.0536	0.428	0.737	0.235	0.175	194	266	397	311
1.37	1.74	6.4079	10.2341	0.428	0.857	0.092	0.175	87	268	140	269
1.61	1.48	10.2216	8.1282	1.129	0.816	0.151	0.156	131	93	243	200

## Sheet: Pigment content
Chl a		Chl b		Chl (a+b)
Control	eFp	Control	eFp	Control	eFp
0.388	0.487	0.242	0.308	0.631	0.861
0.395	0.483	0.252	0.351	0.647	0.917
0.401	0.478	0.253	0.389	0.655	0.954
0.441	0.552	0.349	0.21	0.79	0.59
0.46	0.566	0.354	0.198	0.814	0.599
0.465	0.565	0.364	0.23	0.829	0.631
0.432	0.38	0.276	0.237	0.707	0.715
0.446	0.401	0.29	0.255	0.736	0.742
0.452	0.401	0.29	0.281	0.742	0.763

## Sheet: NP
	N(g/kg)	P(g/kg)
eFP-1	25.5	7.92
eFp-2	28.2	7.82
eFP-3	31.9	7.54
eFP-4	30.3	7.98
eFP-5	29.1	8.03
Control-1	22.3	3.65
Control-2	22.2	3.71
Control-3	23.6	4.99
Control-4	23.9	4.77
Control-5	25.4	5.8

## Sheet: Isotope tracing elements
13C enrichment		15N enrichment
in vitro mycelium	in planta mycelium	Leaf		Stem
-18.1	4.55	Control	eFp	Control	eFp
-16.01	11.04	0.42	16.75	-1.93	91.41
-16.45	4.48	-2.62	6.36	-2.31	20.92
		-3.22	22.24	-0.59	66.24

## Sheet: P.tomentosa-Sweet1
5d		10d		15d		20d		25d
-eFp	+eFp	-eFp	+eFp	-eFp	+eFp	-eFp	+eFp	-eFp	+eFp
0.938077	1.21609	0.906687	3.47149	0.906687	3.54847	0.963348	1.1259	0.725727	1.37036
0.95845	1.41518	0.909668	3.46637	0.909668	3.27038	0.890847	0.984805	1.45161	1.25326
0.811818	0.923636	0.929717	3.27526	0.929717	3.41869	0.889922	1.30664	1.09538	1.41812
1.07463	1.10589	1.13695	3.22094	1.13695	2.55531	1.2147	1.2321	1.3767	0.809553
0.875775	1.08418	1.05869	3.05061	1.05869	2.78719	1.2201	0.666566	0.895587	0.867317
0.980002	1.01217	1.06636	3.10579	1.06636	2.60179	0.883479	1.45816	0.83503	1.35751
1.1603	0.912072	0.95131	2.93172	0.95131	2.99678		0.710077	0.841709	1.38506
1.10615	0.912565	1.10745	3.2488	1.10745	2.98012		0.609776		0.744668
1.15737	0.910789	0.964385	2.62431	0.964385	2.85424		1.60634

## Sheet: 84K-Sweet1
5d		10d		15d		20d		25d
-eFp	+eFp	-eFp	+eFp	-eFp	+eFp	-eFp	+eFp	-eFp	+eFp
0.817641	1.18162	0.804979	1.73079	0.950236	4.12089	0.95645	2.28211	0.892686	1.37685
1.12854	0.985394	0.647179	2.33639	1.06064	3.57368	0.948326	1.71282	1.28632	1.45548
1.25333	1.26267	1.06685	2.05863	1.36211	3.7683	0.601191	2.47331	0.846491	0.96484
1.18311	1.2452	1.21231	2.19266	0.868966	3.85501	1.08282	1.80371	0.897251	1.06622
0.702557	1.24051	1.2312	2.29328	1.01474	4.04505	0.998542	1.873	0.890151	0.750727
1.08697	0.793719	1.28936	2.08117	0.826106	3.89525	1.15442	2.59004	0.975942
1.04934	0.979123	0.851331	1.54693			1.4692	2.56287	1.13242
0.91204	0.767386	1.09818					2.02421	1.16552
	0.663294
5d		10d		15d		20d		25d
-Fp8	+Fp8	-Fp8	+Fp8	-Fp8	+Fp8	-Fp8	+Fp8	-Fp8	+Fp8
1.40467	11.2438	0.559189	3.5724	0.670869	0.937088	0.681042	0.571267	0.693484	0.820126
0.726498	12.7293	1.56602	3.92886	1.251	1.28939	1.15996	0.572643	1.17737	0.720927
0.966442	10.4114	1.12506	3.65589	0.766309	1.17665	0.685471	1.10268	0.769999	0.414353
1.47773	10.0102	1.10095	4.13798	1.36596	1.31127	1.2548	1.04347	0.756323	0.389501
1.38069	10.6092	1.13845	3.60261	1.34166	0.900899	1.09043	0.549778	0.645091	0.589548
0.522255	14.5	0.605025	4.28632	1.25881		1.34966	0.617845	1.27365	0.67866
1.3282	11.2467	0.784606	4.69344	0.720079			0.642087	1.43963	0.822436
1.12158	10.2233	1.28716		0.936				1.2612	0.576255
0.63877	9.27461	1.32534						1.40976	0.354171

## Sheet: DAB staining intensity
	Control						eFp						Fp8
30 hpi	0.653112	0.614641	0.676734	0.643367	0.61125	0.62651	0.738318	0.739245	0.745764	0.75359	0.759519	0.741457	0.898037	0.902593	0.884513	0.859849	0.896633	0.865184
60 hpi	0.660154	0.69673	0.737774	0.655787	0.676412	0.653436	1.00741	1.00741	0.992924	0.991631	1.07154	1.04346	1.70275	1.69703	1.65716	1.76696	1.81009	1.74589
90 hpi	0.682058	0.693335	0.744641	0.756649	0.790317	0.721331	1.93867	1.80167	1.90518	1.98753	1.89135	1.82834	2.0546	2.15761	2.17235	2.23151	2.14346	2.15882
120 hpi	0.811738	0.787225	0.72386	0.754901	0.725641	0.763238	2.88994	2.80869	2.90842	2.86548	2.81282	2.8756	2.38112	3.39464	3.13312	3.35952	3.2125	3.1788
150 hpi	0.83186	0.809867	0.845134	0.773817	0.74727	0.748145	2.12338	2.02479	2.29229	2.12739	2.04786	2.11985	2.83491	2.91647	2.97244	2.82302	2.88181	3.07606
180 hpi	0.84335	0.863768	0.872095	0.85116	0.812006	0.8066	1.81838	2.018	1.9377	1.95928	1.90634	1.82006	2.7935	2.64362	2.74435	2.69748	2.67028	2.70239
210 hpi	0.908141	0.884681	0.946546	0.865912	0.877617	0.991734	1.71529	1.81781	1.80244	1.77505	1.791	1.72466	2.51235	2.49821	2.43383	2.26843	2.19786	2.17943

## Sheet: ZEN relative transcript level
			eFp30	eFp
B01_gene8181 ZEN		ALD-HET	-0.797866	0.797866
B01_gene8182 ZEN		NPS	0.0798173	-0.0798173
B01_gene8183 ZEN		MCT-KAT	0.426564	-0.426564
B01_gene8184 ZEN		PKS13	-0.907465	0.907465
B01_gene8185 ZEN		PKS4	-0.0733957	0.0733957
B01_gene8186 ZEN		ZEB1	0.0986552	-0.0986552
B01_gene8187 ZEN		ZEB2	-1.4758	1.4758
B01_gene8188 ZEN		STK	-0.374825	0.374825
B01_gene8189 ZEN		ACA	-0.194187	0.194187

## Sheet: DON relative transcript level
			eFp30	eFp
B01_gene1834 DON		TRI13	-1.92459	1.92459
B01_gene1835 DON		OrfK	-1.87099	1.87099
B01_gene1836 DON		OrfJ	-2.30881	2.30881
B01_gene1837 DON		OrfI	-1.41635	1.41635
B01_gene1838 DON		OrfH	0.677314	-0.677314
B01_gene1840 DON		TRI14	-1.36005	1.36005
B01_gene1843 DON		TRI12	-0.36424	0.36424
B01_gene1844 DON		TRI11	0.371012	-0.371012
B01_gene1845 DON		TRI0-TRI15	-0.995286	0.995286
B01_gene1848 DON		TRI3	-0.370592	0.370592
B01_gene1849 DON		TRI7	-0.221562	0.221562
B01_gene1850 DON		TRI8	-1.32306	1.32306
B01_gene1851 DON		OrfA	0.405486	-0.405486
B01_gene1852 DON		OrfB	0.6421	-0.6421
B01_gene1853 DON		OrfC	1.42873	-1.42873
B01_gene1854 DON		OrfD	0.435745	-0.435745
B01_gene1856 DON		OrfE	1.20669	-1.20669
B01_gene1857 DON		OrfF	0.110159	-0.110159
